# Supplementary material for: Genomic diversity of SARS-CoV-2 in Malaysia
Source: PeerJ. 2021 Nov 3;9:e12449. doi: 10.7717/peerj.12449 (PMC8571957; doi:10.7717/peerj.12449)
Supplement: Supplemental Information 1 [file peerj-09-12449-s001.xlsx]

## Sheet: Sheet1
Supplementary Table 1: Sequencing and Assembly Information
Accession	EPI_ISL_1972889	EPI_ISL_1972890	EPI_ISL_1972891	EPI_ISL_1972892	EPI_ISL_1972893	EPI_ISL_1972894	EPI_ISL_1972895	EPI_ISL_2001114	EPI_ISL_2001115	EPI_ISL_2001213	EPI_ISL_2001429	EPI_ISL_2001430	EPI_ISL_2001481	EPI_ISL_2001482	EPI_ISL_2001643	EPI_ISL_2001644	EPI_ISL_2001645	EPI_ISL_2001654	EPI_ISL_2001655	EPI_ISL_2001656	EPI_ISL_2001659	EPI_ISL_2009116	EPI_ISL_2009193	EPI_ISL_2009232	EPI_ISL_2009233	EPI_ISL_2009234	EPI_ISL_2009305	EPI_ISL_2009529	EPI_ISL_2009530	EPI_ISL_2009595
SRA Accession	SRX11017364	SRX11017365	SRX11017376	SRX11017387	SRX11017388	SRX11017389	SRX11017390	SRX11017391	SRX11017392	SRX11017393	SRX11017366	SRX11017367	SRX11017368	SRX11017369	SRX11017370	SRX11017371	SRX11017372	SRX11017373	SRX11017374	SRX11017375	SRX11017377	SRX11017378	SRX11017379	SRX11017380	SRX11017381	SRX11017382	SRX11017383	SRX11017384	SRX11017385	SRX11017386
Name	NPHL_22444/2020	NPHL_58530/2020	NPHL_14135/2020	NPHL_32884/2020	NPHL_61091/2020	NPHL_98435/2020	NPHL_15210/2020	NPHL_20015/2020	NPHL_21063/2020	NPHL_28716/2020	NPHL_37335/2020	NPHL_14249/2020	NPHL_100768/2020	NPHL_100760/2020	NPHL_13958/2020	NPHL_14272/2020	NPHL_19269/2020	NPHL_20820/2020	NPHL_21106/2020	NPHL_19105/2020	NPHL_13499/2020	NPHL_19843/2020	NPHL_155020/2020	NPHL_163809/2020	NPHL_163831/2020	NPHL_165585/2020	NPHL_166119/2020	NPHL_166127/2020	NPHL_166134/2020	NPHL_166154/2020
#Raw reads	136252	138930	125398	88172	146332	146574	129638	148790	143786	147348	155300	143804	104636	127876	4412878	3727750	4192430	4148126	5347066	5307244	2427190	3308414	3364120	3481606	2808686	2914496	3599856	3486218	3006788	2596814
Bases(bp)	34180901	34825840	31452893	21885315	36694020	36730652	32529242	37330558	36071834	36953678	38952741	36068859	26250361	32076543	482882059	399919283	459107925	454584700	583985155	579166650	278071778	388140580	390034921	411437611	323490705	338855776	422027443	409367933	334488986	305522987
Raw reads Coverage (X)	1143.06	1164.63	1051.83	731.877	1227.1	1228.33	1087.83	1248.39	1206.29	1235.78	1302.64	1206.2	877.85	1072.69	16148.3	13373.9	15353.2	15202	19529.3	19368.2	9299.13	12980	13043.3	13759.1	10818	11331.8	14113.2	13689.9	11185.8	10217.1
#Filtered reads	96456	103856	88810	63618	112484	104772	94426	119092	108312	102460	117442	97122	70196	93932	677748	465864	644196	635144	675954	778564	852206	1136130	1061032	1110404	897046	965194	1165534	1142034	900200	919662
Filtered Bases(bp)	19383353	20865272	17847460	12769608	22602645	21047472	18976114	23933871	21766966	20591628	23600151	19516794	14105947	18876016	67844433	46605418	64479527	63576309	67639612	77923149	99837005	133379085	124530713	130223630	104975822	113114486	136809024	133938166	104963829	107880604
Filtered reads Coverage(X)	648.208	697.765	596.845	427.034	755.865	703.858	634.589	800.384	727.919	688.614	789.224	652.67	471.723	631.242	2268.82	1558.55	2156.29	2126.08	2261.97	2605.86	3338.7	4460.39	4164.49	4354.87	3510.54	3782.71	4575.09	4479.09	3510.14	3607.68
Genome Size (bp)	29830	29826	29203	29909	29858	29141	29871	29886	29828	29825	29831	29837	29807	29833	29700	29608	29771	29795	29797	29795	30023	29872	29884	29776	29945	30035	29935	29971	29929	29927
overall per base genome mean coverage(X)	645.4	690.6	594.23	423.61	743.76	703.11	631.5	792.42	723.93	686.29	778.69	649.23	469.62	625.48	2275.77	1564.13	2151.46	2122.17	2252.42	2599.62	3317.78	4456.18	4159.24	4364.46	3499.6	3758.47	4560.42	4459.38	3497.57	3597.37
