# Supplementary material for: Genomic diversity of SARS-CoV-2 in Malaysia
Source: PeerJ. 2021 Nov 3;9:e12449. doi: 10.7717/peerj.12449 (PMC8571957; doi:10.7717/peerj.12449)
Supplement: Supplemental Information 2 [file peerj-09-12449-s002.xlsx]

## Sheet: Sheet1
Supplementary Table 2: List of Nucleotide Substitutions
Nucleotide Substitution Position	MuTATion	Impact of Mutation	Gene	Number of strains
242	G>T	-	5'UTR	1
401	C>T	L46F	ORF1ab	2
445	T>C	Synonymous	ORF1ab	1
610	A>T	Synonymous	ORF1ab	1
677	G>A	A138T	ORF1ab	1
761	A>G	S166G	ORF1ab	1
823	C>T	synonymous	ORF1ab	34
949	A>G	Synonymous	ORF1ab	8
1059	C>T	T265I	ORF1ab	1
1111	G>A	Synonymous	ORF1ab	1
1135	G>T	K290N	ORF1ab	1
1165	T>C	Synonymous	ORF1ab	2
1188	C>T	S308L	ORF1ab	1
1190	C>T	P309S	ORF1ab	1
1302	C>T	T346I	ORF1ab	1
1330	T>C	Synonymous	ORF1ab	1
1427	C>T	H388Y	ORF1ab	1
1440	G>A	G392D	ORF1ab	1
1457	C>T	R398C	ORF1ab	1
1467	G>A	G401D	ORF1ab	3
1663	C>T	Synonymous	ORF1ab	1
1748	G>A	D495N	ORF1ab	1
1758	C>T	A498V	ORF1ab	4
1853	C>T	Synonymou	ORF1ab	1
1878	C>T	S538L	ORF1ab	1
1904	A>G	I547V	ORF1ab	5
1929	C>T	A555V	ORF1ab	1
1946	G>T	V561F	ORF1ab	19
2150	G>T	D629Y	ORF1ab	1
2198	G>A	G645S	ORF1ab	2
2268	C>T	A668V	ORF1ab	3
2331	G>A	C689Y	ORF1ab	1
2353	T>A	Synonymous	ORF1ab	4
2455	C>T	Synonymous	ORF1ab	1
2458	G>T	M731I	ORF1ab	1
2508	C>A	P748H	ORF1ab	3
2559	C>T	P765L	ORF1ab	1
2644	C>A	Synonymous	ORF1ab	1
2756	A>G	I831V	ORF1ab	1
2841	C>T	A859V	ORF1ab	1
2880	C>T	A872V	ORF1ab	1
2891	G>A	A876T	ORF1ab	1
3004	G>T	E913D	ORF1ab	1
3058	A>G	Synonymous	ORF1ab	1
3130	C>T	Synonymous	ORF1ab	1
3163	T>A	Synonymous	ORF1ab	1
3206	G>T	D981Y	ORF1ab	1
3223	A>G	Synonymous	ORF1ab	2
3332	A>G	I1023V	ORF1ab	1
3336	A>G	E1024G	ORF1ab	1
3373	C>A	D1036E	ORF1ab	1
3426	C>T	P1054L	ORF1ab	1
3592	T>C	Synonymous	ORF1ab	1
3666	C>T	A1134V	ORF1ab	1
3747	C>T	S1161F	ORF1ab	1
3817	C>T	Synonymous	ORF1ab	1
3971	G>T	V1236F	ORF1ab	8
3990	C>T	T1242I	ORF1ab	1
4002	C>T	T1246I	ORF1ab	2
4009	C>T	Synonymous	ORF1ab	1
4040	A>G	I1259V	ORF1ab	3
4068	C>A	A1268D	ORF1ab	1
4390	G>T	L1375F	ORF1ab	1
4457	A>G	I1398V	ORF1ab	1
4547	A>G	K1428E	ORF1ab	35
4693	T>C	Synonymous	ORF1ab	1
4726	T>C	Synonymous	ORF1ab	1
4965	C>T	T1567I	ORF1ab	1
4976	T>C	F1571L	ORF1ab	5
5183	C>T	P1640S	ORF1ab	2
5210	G>T	A1649S	ORF1ab	1
5431	A>G	Synonymous	ORF1ab	1
5545	A>T	Synonymous	ORF1ab	1
5553	A>G	K1763R	ORF1ab	1
5575	C>T	Synonymous	ORF1ab	1
5717	C>T	H1818Y	ORF1ab	1
5736	C>T	A1824V	ORF1ab	1
5822	C>T	L1853F	ORF1ab	1
5869	C>T	Synonymous	ORF1ab	11
6148	T>C	Synonymous	ORF1ab	1
6286	C>T	Synonymous	ORF1ab	1
6310	C>A	S2015R	ORF1ab	5
6362	G>A	A2033T	ORF1ab	1
6415	A>T	E2050D	ORF1ab	1
6446	G>A	V2061I	ORF1ab	1
6449	C>T	L2062F	ORF1ab	1
6926	C>T	P2221S	ORF1ab	4
7011	C>T	A2249V	ORF1ab
7042	G>T	M2259I	ORF1ab	1
7047	C>T	S2261F	ORF1ab	1
7235	G>T	V2324F	ORF1ab	1
7420	C>T	Synonymous	ORF1ab	8
7464	T>C	V2400A	ORF1ab	1
7471	C>T	Synonymous	ORF1ab	1
7621	T>C	Synonymous	ORF1ab	25
7864	A>G	Synonymous	ORF1ab	1
7895	G>A	D2544N	ORF1ab	1
7912	T>A	C 2549 stop	ORF1ab	1
7923	C>T	S2553F	ORF1ab	1
7924	T>C	Synonymous	ORF1ab	1
7926	C>T	A2554V	ORF1ab	2
7936	G>A	Synonymous	ORF1ab	1
8025	C>T	A2587V	ORF1ab	1
8090	C>T	L2609F	ORF1ab	1
8353	G>A	Synonymous	ORF1ab	1
8382	G>T	S2706I	ORF1ab	1
8431	T>C	Synonymous	ORF1ab	1
8498	G>A	A2745T	ORF1ab	1
8645	C>T	H2794Y	ORF1ab	1
8782	C>T	Synonymous	ORF1ab	1
8917	C>T	Synonymous	ORF1ab	19
8950	C>T	Synonymous	ORF1ab	1
9165	C>T	T2967I	ORF1ab	1
9203	G>A	D2980N	ORF1ab	1
9389	G>A	D3042N	ORF1ab	19
9391	C>T	Synonymous	ORF1ab	1
9438	C>T	T3058I	ORF1ab	2
9611	C>T	L3116F	ORF1ab	4
9724	C>T	synonymous	ORF1ab	1
9803	C>T	Synonymous	ORF1ab	2
9878	A>T	N3205Y	ORF1ab	1
9883	A>G	Synonymous	ORF1ab	1
9891	C>T	A3209V	ORF1ab	2
9924	C>T	A3220V	ORF1ab	1
9967	C>T	Synonymous	ORF1ab	1
10097	G>A	G3278S	ORF1ab	2
10323	A>G	K3353R	ORF1ab	1
10604	C>T	P3447S	ORF1ab	3
10610	G>T	V3449F	ORF1ab	1
10776	C>T	P3054L	ORF1ab	1
10779	T>C	L3505P	ORF1ab	1
10895	A>G	I3544V	ORF1ab	2
11022	C>T	T3586I	ORF1ab	2
11075	DeleTion T	-	ORF1ab	3
11103	C>T	P3613L	ORF1ab	1
11208	C>T	A3648V	ORF1ab	1
11455	C>T	Synonymous	ORF1ab	2
11521	G>T	M3752I	ORF1ab	3
11752	C>T	Synonymous	ORF1ab	2
11758	C>T	synonymous	ORF1ab	2
12049	C>T	Synonymous	ORF1ab	1
12084	C>T	T3940I	ORF1ab	1
12116	C>A	L3951I	ORF1ab	1
12141	C>T	T3959I	ORF1ab	1
12242	C>T	R3993C	ORF1ab	1
12400	C>T	Synonymous	ORF1ab	2
12488	C>T	P4075S	ORF1ab	4
12534	C>T	T4090I	ORF1ab	1
12557	A>G	I4098V	ORF1ab	1
12651	C>T	T4129I	ORF1ab	2
12754	C>T	Synonymous	ORF1ab	2
12781	C>T	synonymous	ORF1ab	1
13051	C>T	Synonymous	ORF1ab	2
13126	G>A	Synonymous	ORF1ab	3
13329	C>T	T4355I	ORF1ab	16
13517	C>T	T4418I	ORF1ab	1
13536	C>T	Synonymous	ORF1ab	2
13617	G>A	Synonymous	ORF1ab	2
13923	C>T	Synonymous	ORF1ab	1
14020	G>A	D4586N	ORF1ab	3
14028	G>A	M4588I	ORF1ab	1
14120	C>T	P4619L	ORF1ab	2
14226	A>G	Synonymous	ORF1ab	1
14290	G>T	D4676Y	ORF1ab	1
14571	C>T	Synonymous	ORF1ab	2
14585	C>T	A4774V	ORF1ab	1
14599	C>T	Synonymous	ORF1ab	1
14625	C>T	Synonymous	ORF1ab	1
14636	C>T	A4791V	ORF1ab	1
14937	C>T	Synonymous	ORF1ab	1
15026	C>T	A4921V	ORF1ab	2
15180	C>A	Synonymous	ORF1ab	1
15216	C>T	Synonymous	ORF1ab	1
15260	G>T	S4999I	ORF1ab	1
15324	C>T	Synonymous	ORF1ab	1
15689	G>A	R5142H	ORF1ab	1
15738	C>T	Synonymous	ORF1ab	1
15900	T>C	Synonymous	ORF1ab	2
15919	G>T	V5219L	ORF1ab	9
15925	C>T	L5221F	ORF1ab	1
15988	A>G	T5242A	ORF1ab	1
16075	G>T	D5271Y	ORF1ab	1
16089	G>A	Synonymous	ORF1ab	1
16168	G>T	D5302Y	ORF1ab	2
16224	T>C	Synonymous	ORF1ab	1
16272	T>C	Synonymous	ORF1ab	1
17251	C>T	R5663C	ORF1ab	1
17288	C>T	T5675I	ORF1ab	1
17502	C>T	Synonymous	ORF1ab	1
17642	C>T	A5793V	ORF1ab	1
17662	T>C	Y5800H	ORF1ab	1
17667	G>A	Synonymous	ORF1ab	1
17766	C>T	Synonymous	ORF1ab	1
18027	G>T	Synonymous	ORF1ab	3
18055	G>A	G5931R	ORF1ab	1
18457	C>T	P6065S	ORF1ab	1
18756	G>T	Synonymous	ORF1ab	7
18756	G>A	Synonymous	ORF1ab	1
18804	C>T	Synonymous	ORF1ab	1
18877	C>T	Synonymous	ORF1ab	18
18907	G>T	V6215F	ORF1ab	24
18981	C>T	Synonymous	ORF1ab	1
18984	G>T	M6240I	ORF1ab	1
19018	C>T	P6265S	ORF1ab	1
19170	C>A	F6302L	ORF1ab	2
19252	G>T	V6330L	ORF1ab	1
19484	C>T	A6407V	ORF1ab	1
19518	G>T	L6418F	ORF1ab	1
19524	C>T	Synonymous	ORF1ab	18
19735	G>T	D6491Y	ORF1ab	1
19813	C>T	P6517S	ORF1ab	1
20002	G>T	D6580Y	ORF1ab	1
20104	C>T	L6614F	ORF1ab	1
20218	T>C	Synonymous	ORF1ab	1
20438	G>A	S6725N	ORF1ab	1
20656	C>T	Q6798Stop	ORF1ab	1
20823	C>T	Synonymous	ORF1ab	16
20831	C>T	T6856I	ORF1ab	1
20949	T>C	Synonymous	ORF1ab	1
20951	C>T	S6896L	ORF1ab	1
21137	A>G	K6958R	ORF1ab	2
21255	G>T	Synonymous	ORF1ab	1
21255	G>C	Synonymous	ORF1ab	1
21364	C>T	P7034S	ORF1ab	1
21365	C>T	P7034L	ORF1ab	22
21408	T>C	Synonymous	ORF1ab	1
21513	C>T	Synonymous	ORF1ab	1
21597	C>T	S12F	S	3
21621	C>T	T20I	S	1
21627	C>T	T22I	S	5
21736	C>T	Synonymous	S	1
21786	G>T	G75V	S	1
21808	T>C	Synonymous	S	1
22006	C>T	synonymous	S	1
22142	T>C	F194L	S	1
22155	A>G	D198G	S	2
22203	G>T	R214L	S	8
22225	G>T	Synonymous	S	1
22227	C>T	A222V	S	1
22444	C>T	Synonymous	S	8
22624	C>T	Synonymous	S	2
22630	G>A	Synonymous	S	1
23162	G>A	V534I	S	1
23236	G>T	K558N	S	4
23277	C>T	T572I	S	1
23575	C>T	Synonymous	S	2
23593	G>T	Q677H	S	3
23607	G>A	R682Q	S	1
23611	G>A	synonymous	S	2
23731	C>T	Synonymous	S	2
23926	T>C	Synonymous	S	1
24047	G>A	A829T	S	1
24175	T>C	Synonymous	S	1
24382	C>T	synonymous	S	2
24715	C>T	Synonymous	S	1
25047	C>T	P1162L	S	2
25088	G>T	V1176F	S	1
25096	C>T	Synonymous	S	2
25288	T>C	Synonymous	S	3
25296	A>G	K1245R	S	1
25297	G>A	Synonymous	S	3
25337	G>T	D1259Y	S	1
25452	C>T	Synonymous	ORF3a	1
25494	G>T	Synonymous	ORF3a	7
25517	C>T	P42L	ORF3a	1
25549	C>T	L53F	ORF3a	12
25563	G>T	Q57H	ORF3a	17
25576	A>G	I62V	ORF3a	1
25587	C>T	Synonymous	ORF3a	1
25621	G>T	V77F	ORF3a	1
25658	C>T	T89I	ORF3a	3
25728	C>T	Synonymous	ORF3a	1
25784	G>T	W131L	ORF3a	1
25886	C>T	S165F	ORF3a	1
25916	C>T	T175I	ORF3a	1
26058	C>T	Synonymous	ORF3a	1
26070	A>G	synonymous	ORF3a	1
26079	C>T	Synonymous	ORF3a	41
26093	A>T	N234I	ORF3a	1
26109	G>T	E239D	ORF3a	1
26111	C>T	P240L	ORF3a	1
26157	T>A	Synonymous	ORF3a	2
26177	C>T	P262L	ORF3a	1
26204	C>T	T271I	ORF3a	1
26232	T>C	-	-	1
26365	G>T	A41S	E	1
26428	G>T	V62F	E	1
26456	C>T	P71L	E	1
26461	C>T	L73F	E	1
26530	A>C	D3A	M	1
26607	C>T	L29F	M	16
26681	C>T	Synonymous	M	1
26735	C>T	synonymous	M	14
26776	C>T	A85V	M	1
26801	C>T	Synonymous	M	3
26801	C>G	Synonymous	M	1
26934	C>A	L138I	M	1
26951	G>T	Synonymous	M	2
27110	C>T	Synonymous	M	3
27147	G>C	D209H	M	1
27167	C>T	Synonymous	M	3
27384	T>C	Synonymous	ORF6	1
27389	C>T	-	-	3
27532	C>T	H47Y	ORF7a	1
27618	T>C	synonymous	ORF7a	2
27625	C>T	R78C	ORF7a	2
27630	C>T	Synonymous	ORF7a	1
27741	C>T	synonymous	ORF7a	1
27933	G>T	A14S	ORF8	2
27944	C>T	Synonymous	ORF8	1
28040	A>T	Synonymous	ORF8	2
28045	C>T	A51V	ORF8	2
28077	G>T	V62L	ORF8	1
28081	A>G	D63G	ORF8	1
28086	G>T	A65S	ORF8	2
28144	T>C	L84S	ORF8	1
28202	G>A	Synonymous	ORF8	1
28221	G>T	E110stop	ORF8	2
28291	C>T	synonymous	N	1
28307	G>T	A12S	N	2
28315	C>T	synonymous	N	1
28331	C>T	P20S	N	1
28396	G>T	Synonymous	N	19
28432	C>T	Synonymous	N	1
28695	C>T	T141I	N	1
28697	C>T	P142S	N	1
28851	G>T	S193I	N	1
28857	G>T	R195I	N	2
28860	A>T	N196I	N	4
28899	G>T	R209I	N	19
28908	G>T	G212V	N	1
28932	C>T	A220V	N	1
28934	T>C	Synonymous	N	3
29000	G>T	G243C	N	1
29086	A>T	synonymous	N	16
29121	A>G	Q283R	N	1
29144	C>T	Synonymous	N	3
29218	C>T	synonymous	N	16
29274	C>T	T334I	N	1
28066-28067	TT Del	-	ORF8	1
28881-28883	GGG>AAC	R203K and G204R	N	27
510-518	DeleTion	-	ORF1ab	1
