# Supplementary material for: Genomic diversity of SARS-CoV-2 in Malaysia
Source: PeerJ. 2021 Nov 3;9:e12449. doi: 10.7717/peerj.12449 (PMC8571957; doi:10.7717/peerj.12449)
Supplement: Supplemental Information 3 [file peerj-09-12449-s003.xlsx]

## Sheet: Sheet1
Supplementary Table 3: Linkage Disequilibirum as identified in DNASP 6
Set	Genome Position 1	Genome Position 2	Distance	D'	r2	Fisher
	1904	12488	10584	1	0.797449	0
1	1904	23236	21332	1	0.797449	0
	12488	23236	10748	1	1	0
	3037	14408	11371	0.954	0.8836	0
2	3037	23403	20366	0.97	0.925444	0
	14408	23403	8995	0.985	0.927369	0
	8637	28854	20217	1	0.861184	0
	8637	10124	1487	1	0.984064	0
	8637	21516	12879	1	0.984064	0
	8637	21622	12985	1	0.984064	0
	8637	23664	15027	1	0.984064	0
	8637	28133	19496	1	0.984064	0
	8637	17518	8881	1	1	0
	10124	28133	18009	1	1	0
	21516	21622	106	1	1	0
	17518	23664	6146	1	0.984064	0
	17518	28854	11336	1	0.861184	0
3	17518	21516	3998	1	0.984064	0
	17518	21622	4104	1	0.984064	0
	17518	28133	10615	1	0.984064	0
	21516	28854	7338	1	0.874225	0
	21516	23664	2148	1	1	0
	21516	28133	6617	1	1	0
	10124	28854	18730	1	0.874225	0
	10124	17518	7394	1	0.984064	0
	10124	21516	11392	1	1	0
	10124	21622	11498	1	1	0
	10124	23664	13540	1	1	0
	21622	28854	7232	1	0.874225	0
	21622	23664	2042	1	1	0
	21622	28133	6511	1	1	0
	23664	28854	5190	1	0.874225	0
	23664	28133	4469	1	1	0
	28133	28854	721	1	0.874225	0
	11083	23929	12846	0.927	0.825904	0
4	24192	28311	4119	0.965	0.898704	0
	13730	23929	10199	0.982	0.870489	0
	13730	28311	14581	1	0.935089	0
	13329	20823	7494	1	1	0
	13329	26607	13278	1	1	0
5	13329	29086	15757	1	1	0
	20823	26607	5784	1	1	0
	20823	29086	8263	1	1	0
	26607	29086	2479	1	1	0
	18877	26735	7858	1	0.765625	0
6	18877	25563	6686	0.937	0.826281	0
	25563	26735	1172	1	0.813604	0
7	24382	28307	3925	1	1	0
